# Supplementary material for: Chemical profiling of root bark extract from Oplopanax elatus and its in vitro biotransformation by human intestinal microbiota
Source: PeerJ. 2021 Nov 24;9:e12513. doi: 10.7717/peerj.12513 (PMC8627129; doi:10.7717/peerj.12513)
Supplement: Supplemental Information 1 — The mass spectrum of Oplopanax elatus (the herbal medication we studied) and its metabolites by human intestinal microbiota, which were detected by an Agilent 6545 Q-TOF-MS system. Mass data including MS and MS/MS information could be analyzed by Agilent MassHunter Workstation software. The software was applied in the screening and identification of the probable compounds, based on the accurate measurements of m/z values with databases. [file peerj-09-12513-s001.zip]

Archive with 84 entries (78 files):
- raw data/
- __MACOSX/._raw data
- raw data/.DS_Store
- __MACOSX/raw data/._.DS_Store
- raw data/desktop.ini
- __MACOSX/raw data/._desktop.ini
- raw data/AcqData/
- __MACOSX/raw data/._AcqData
- raw data/AcqData/AcqMethod.xml
- __MACOSX/raw data/AcqData/._AcqMethod.xml
- raw data/AcqData/Contents.xml
- __MACOSX/raw data/AcqData/._Contents.xml
- raw data/AcqData/TCC1.cg
- __MACOSX/raw data/AcqData/._TCC1.cg
- raw data/AcqData/.DS_Store
- __MACOSX/raw data/AcqData/._.DS_Store
- raw data/AcqData/DefaultMassCal.xml
- __MACOSX/raw data/AcqData/._DefaultMassCal.xml
- raw data/AcqData/MSScan.bin
- __MACOSX/raw data/AcqData/._MSScan.bin
- raw data/AcqData/sample_info.xml
- __MACOSX/raw data/AcqData/._sample_info.xml
- raw data/AcqData/Devices.xml
- __MACOSX/raw data/AcqData/._Devices.xml
- raw data/AcqData/MSMassCal.bin
- __MACOSX/raw data/AcqData/._MSMassCal.bin
- raw data/AcqData/MSProfile.bin
- __MACOSX/raw data/AcqData/._MSProfile.bin
- raw data/AcqData/BinPump1.cd
- __MACOSX/raw data/AcqData/._BinPump1.cd
- raw data/AcqData/MSActualDefs.xml
- __MACOSX/raw data/AcqData/._MSActualDefs.xml
- raw data/AcqData/DAD1.cg
- __MACOSX/raw data/AcqData/._DAD1.cg
- raw data/AcqData/HiP-ALS1.cd
- __MACOSX/raw data/AcqData/._HiP-ALS1.cd
- raw data/AcqData/Worklist.xml
- __MACOSX/raw data/AcqData/._Worklist.xml
- raw data/AcqData/MSPeriodicActuals.bin
- __MACOSX/raw data/AcqData/._MSPeriodicActuals.bin
- raw data/AcqData/TCC1.cd
- __MACOSX/raw data/AcqData/._TCC1.cd
- raw data/AcqData/DeviceConfigInfo.xml
- __MACOSX/raw data/AcqData/._DeviceConfigInfo.xml
- raw data/AcqData/MSScan.xsd
- __MACOSX/raw data/AcqData/._MSScan.xsd
- raw data/AcqData/positive-9MS2.m/
- __MACOSX/raw data/AcqData/._positive-9MS2.m
- raw data/AcqData/DAD1.cd
- __MACOSX/raw data/AcqData/._DAD1.cd
- raw data/AcqData/HiP-ALS1.cg
- __MACOSX/raw data/AcqData/._HiP-ALS1.cg
- raw data/AcqData/MSTS.xml
- __MACOSX/raw data/AcqData/._MSTS.xml
- raw data/AcqData/positive-9MS2.m/info.xml
- __MACOSX/raw data/AcqData/positive-9MS2.m/._info.xml
- raw data/AcqData/positive-9MS2.m/TCC_1.xml
- __MACOSX/raw data/AcqData/positive-9MS2.m/._TCC_1.xml
- raw data/AcqData/positive-9MS2.m/191_1.stg
- __MACOSX/raw data/AcqData/positive-9MS2.m/._191_1.stg
- raw data/AcqData/positive-9MS2.m/DaMethod/
- __MACOSX/raw data/AcqData/positive-9MS2.m/._DaMethod
- raw data/AcqData/positive-9MS2.m/BinPump_1.xml
- __MACOSX/raw data/AcqData/positive-9MS2.m/._BinPump_1.xml
- raw data/AcqData/positive-9MS2.m/DAD_1.xml
- __MACOSX/raw data/AcqData/positive-9MS2.m/._DAD_1.xml
- raw data/AcqData/positive-9MS2.m/HiP-ALS_1.xml
- __MACOSX/raw data/AcqData/positive-9MS2.m/._HiP-ALS_1.xml
- raw data/AcqData/positive-9MS2.m/HiP-ALS_1_MethodMetaData.xml
- __MACOSX/raw data/AcqData/positive-9MS2.m/._HiP-ALS_1_MethodMetaData.xml
- raw data/AcqData/positive-9MS2.m/HiP-ALS_1_Pretreatment.xml
- __MACOSX/raw data/AcqData/positive-9MS2.m/._HiP-ALS_1_Pretreatment.xml
- raw data/AcqData/positive-9MS2.m/DaMethod/Quant/
- __MACOSX/raw data/AcqData/positive-9MS2.m/DaMethod/._Quant
- raw data/AcqData/positive-9MS2.m/DaMethod/Qual/
- __MACOSX/raw data/AcqData/positive-9MS2.m/DaMethod/._Qual
- raw data/AcqData/positive-9MS2.m/DaMethod/Quant/info.xml
- __MACOSX/raw data/AcqData/positive-9MS2.m/DaMethod/Quant/._info.xml
- raw data/AcqData/positive-9MS2.m/DaMethod/Quant/method.xml
- __MACOSX/raw data/AcqData/positive-9MS2.m/DaMethod/Quant/._method.xml
- raw data/AcqData/positive-9MS2.m/DaMethod/Qual/info.xml
- __MACOSX/raw data/AcqData/positive-9MS2.m/DaMethod/Qual/._info.xml
- raw data/AcqData/positive-9MS2.m/DaMethod/Qual/method.xml
- __MACOSX/raw data/AcqData/positive-9MS2.m/DaMethod/Qual/._method.xml
