# Supplementary material for: Chemical profiling of root bark extract from Oplopanax elatus and its in vitro biotransformation by human intestinal microbiota
Source: PeerJ. 2021 Nov 24;9:e12513. doi: 10.7717/peerj.12513 (PMC8627129; doi:10.7717/peerj.12513)
Supplement: Supplemental Information 1 — The mass spectrum of Oplopanax elatus (the herbal medication we studied) and its metabolites by human intestinal microbiota, which were detected by an Agilent 6545 Q-TOF-MS system. Mass data including MS and MS/MS information could be analyzed by Agilent MassHunter Workstation software. The software was applied in the screening and identification of the probable compounds, based on the accurate measurements of m/z values with databases. [file peerj-09-12513-s001.zip › raw data/AcqData/DefaultMassCal.xml]

<?xml version="1.0" encoding="UTF-8"?>
<DefaultMassCalibration xmlns:xsi="http://www.w3.org/2001/XMLSchema-instance" xsi:noNamespaceSchemaLocation="DefaultMassCal.xsd">
  <Version>1</Version>
  <DefaultCalibrations>
    <DefaultCalibration DefaultCalibrationID="1">
      <Step Number="1">
        <CalibrationTechnique>ExternalReference</CalibrationTechnique>
        <CalibrationFormula>Traditional</CalibrationFormula>
        <NumberOfCoefficients>2</NumberOfCoefficients>
        <ValueUseFlags>0</ValueUseFlags>
        <Values>
          <Value Number="1">0.000345639244422338</Value>
          <Value Number="2">1006.23187677137</Value>
        </Values>
      </Step>
      <Step Number="2">
        <CalibrationTechnique>ExternalReference</CalibrationTechnique>
        <CalibrationFormula>Polynomial</CalibrationFormula>
        <NumberOfCoefficients>8</NumberOfCoefficients>
        <ValueUseFlags>15</ValueUseFlags>
        <Values>
          <Value Number="1">32445.8054701521</Value>
          <Value Number="2">113876.672129011</Value>
          <Value Number="3">0.000661825389511507</Value>
          <Value Number="4">-3.36882541734983E-08</Value>
          <Value Number="5">4.87959297960327E-13</Value>
          <Value Number="6">-2.10306940094514E-18</Value>
          <Value Number="7">0</Value>
          <Value Number="8">0</Value>
        </Values>
      </Step>
    </DefaultCalibration>
    <DefaultCalibration DefaultCalibrationID="2">
      <Step Number="1">
        <CalibrationTechnique>ExternalReference</CalibrationTechnique>
        <CalibrationFormula>Traditional</CalibrationFormula>
        <NumberOfCoefficients>2</NumberOfCoefficients>
        <ValueUseFlags>0</ValueUseFlags>
        <Values>
          <Value Number="1">0.000345583566846804</Value>
          <Value Number="2">1005.47094703791</Value>
        </Values>
        <Weighting>0</Weighting>
      </Step>
      <Step Number="2">
        <CalibrationTechnique>ExternalReference</CalibrationTechnique>
        <CalibrationFormula>Polynomial</CalibrationFormula>
        <NumberOfCoefficients>8</NumberOfCoefficients>
        <ValueUseFlags>116</ValueUseFlags>
        <Values>
          <Value Number="1">31763.4700165767</Value>
          <Value Number="2">117973.25764574</Value>
          <Value Number="3">-4.08756964295838E-13</Value>
          <Value Number="4">3.79274723500008E-22</Value>
          <Value Number="5">-5.75805539755734E-27</Value>
          <Value Number="6">2.36814798510566E-32</Value>
          <Value Number="7">0</Value>
          <Value Number="8">0</Value>
        </Values>
      </Step>
    </DefaultCalibration>
  </DefaultCalibrations>
</DefaultMassCalibration>
