# Supplementary material for: Chemical profiling of root bark extract from Oplopanax elatus and its in vitro biotransformation by human intestinal microbiota
Source: PeerJ. 2021 Nov 24;9:e12513. doi: 10.7717/peerj.12513 (PMC8627129; doi:10.7717/peerj.12513)
Supplement: Supplemental Information 1 — The mass spectrum of Oplopanax elatus (the herbal medication we studied) and its metabolites by human intestinal microbiota, which were detected by an Agilent 6545 Q-TOF-MS system. Mass data including MS and MS/MS information could be analyzed by Agilent MassHunter Workstation software. The software was applied in the screening and identification of the probable compounds, based on the accurate measurements of m/z values with databases. [file peerj-09-12513-s001.zip › raw data/AcqData/Devices.xml]

<?xml version="1.0" encoding="utf-8"?>
<Devices>
  <Version>1</Version>
  <Device DeviceID="1">
    <Name>QTOF</Name>
    <DriverVersion>6.00.01</DriverVersion>
    <FirmwareVersion>20.643</FirmwareVersion>
    <ModelNumber>G6545A</ModelNumber>
    <OrdinalNumber>1</OrdinalNumber>
    <SerialNumber>SG1538E001</SerialNumber>
    <Type>6</Type>
    <StoredDataType>8</StoredDataType>
    <Delay>0</Delay>
    <Vendor>1</Vendor>
  </Device>
  <Device DeviceID="1011">
    <Name>HiP-ALS</Name>
    <ModelNumber>G7167B</ModelNumber>
    <OrdinalNumber>1</OrdinalNumber>
    <SerialNumber>DEBAQ00830</SerialNumber>
    <Type>21</Type>
    <StoredDataType>2</StoredDataType>
    <Delay>0</Delay>
    <Vendor>1</Vendor>
  </Device>
  <Device DeviceID="1012">
    <Name>BinPump</Name>
    <ModelNumber>G7120A</ModelNumber>
    <OrdinalNumber>1</OrdinalNumber>
    <SerialNumber>DEBA200417</SerialNumber>
    <Type>31</Type>
    <StoredDataType>2</StoredDataType>
    <Delay>0</Delay>
    <Vendor>1</Vendor>
  </Device>
  <Device DeviceID="1013">
    <Name>TCC</Name>
    <ModelNumber>G7116B</ModelNumber>
    <OrdinalNumber>1</OrdinalNumber>
    <SerialNumber>DEBAZ00553</SerialNumber>
    <Type>40</Type>
    <StoredDataType>2</StoredDataType>
    <Delay>0</Delay>
    <Vendor>1</Vendor>
  </Device>
  <Device DeviceID="1014">
    <Name>DAD</Name>
    <ModelNumber>G7117A</ModelNumber>
    <OrdinalNumber>1</OrdinalNumber>
    <SerialNumber>DEBAV00394</SerialNumber>
    <Type>14</Type>
    <StoredDataType>2</StoredDataType>
    <Delay>0</Delay>
    <Vendor>1</Vendor>
  </Device>
</Devices>
