# Supplementary material for: Chemical profiling of root bark extract from Oplopanax elatus and its in vitro biotransformation by human intestinal microbiota
Source: PeerJ. 2021 Nov 24;9:e12513. doi: 10.7717/peerj.12513 (PMC8627129; doi:10.7717/peerj.12513)
Supplement: Supplemental Information 1 — The mass spectrum of Oplopanax elatus (the herbal medication we studied) and its metabolites by human intestinal microbiota, which were detected by an Agilent 6545 Q-TOF-MS system. Mass data including MS and MS/MS information could be analyzed by Agilent MassHunter Workstation software. The software was applied in the screening and identification of the probable compounds, based on the accurate measurements of m/z values with databases. [file peerj-09-12513-s001.zip › raw data/AcqData/MSActualDefs.xml]

<?xml version="1.0" encoding="UTF-8"?>
<!-- edited with XML Spy v4.4 U (http://www.xmlspy.com) by Malini Srikantarajeurs (private) -->
<!--Sample XML file generated by XML Spy v4.4 U (http://www.xmlspy.com)-->
<ActualsDef xmlns:xsi="http://www.w3.org/2001/XMLSchema-instance" xsi:noNamespaceSchemaLocation="ActualsDef.xsd">
	<Version>1</Version>
	<Actuals Type="0">
		<!-- For ActualID >=55 and < 65 or > 345, DataType = 4 (64bit integer)-->
		<!-- For ALL other index, DataType = 6 (64bit double)-->
		<Actual ActualID="361">
			<DisplayName>Min Range</DisplayName>
			<DataType>4</DataType>
			<DisplayFormat>0</DisplayFormat>
			<DisplayEffects>0</DisplayEffects>
			<DisplayDigits>0</DisplayDigits>
			<Unit>nanoSecs</Unit>
			<Category>TOF</Category>
		</Actual>
		<Actual ActualID="30">
			<DisplayName>Quad Vac</DisplayName>
			<DataType>6</DataType>
			<DisplayFormat>1</DisplayFormat>
			<DisplayEffects>0</DisplayEffects>
			<DisplayDigits>3</DisplayDigits>
			<Unit>Torr</Unit>
			<Category>Diagnostics</Category>
		</Actual>
		<Actual ActualID="29">
			<DisplayName>Rough Vac</DisplayName>
			<DataType>6</DataType>
			<DisplayFormat>1</DisplayFormat>
			<DisplayEffects>0</DisplayEffects>
			<DisplayDigits>3</DisplayDigits>
			<Unit>Torr</Unit>
			<Category>Diagnostics</Category>
		</Actual>
		<Actual ActualID="169">
			<DisplayName>PMT</DisplayName>
			<DataType>6</DataType>
			<DisplayFormat>0</DisplayFormat>
			<DisplayEffects>0</DisplayEffects>
			<DisplayDigits>0</DisplayDigits>
			<Unit>Volts</Unit>
			<Category>Detector</Category>
		</Actual>
		<Actual ActualID="34">
			<DisplayName>Drying Gas</DisplayName>
			<DataType>6</DataType>
			<DisplayFormat>0</DisplayFormat>
			<DisplayEffects>0</DisplayEffects>
			<DisplayDigits>1</DisplayDigits>
			<Unit>I/min</Unit>
			<Category>Source</Category>
		</Actual>
		<Actual ActualID="27">
			<DisplayName>Gas Temp</DisplayName>
			<DataType>6</DataType>
			<DisplayFormat>0</DisplayFormat>
			<DisplayEffects>0</DisplayEffects>
			<DisplayDigits>0</DisplayDigits>
			<Unit>C</Unit>
			<Category>Source</Category>
		</Actual>
		<Actual ActualID="35">
			<DisplayName>Nebulizer</DisplayName>
			<DataType>6</DataType>
			<DisplayFormat>0</DisplayFormat>
			<DisplayEffects>0</DisplayEffects>
			<DisplayDigits>0</DisplayDigits>
			<Unit>psig</Unit>
			<Category>Source</Category>
		</Actual>
		<Actual ActualID="185">
			<DisplayName>Fragmentor:1</DisplayName>
			<DataType>6</DataType>
			<DisplayFormat>0</DisplayFormat>
			<DisplayEffects>0</DisplayEffects>
			<DisplayDigits>0</DisplayDigits>
			<Unit>Volts</Unit>
			<Category>Source</Category>
		</Actual>
		<Actual ActualID="186">
			<DisplayName>Fragmentor:2</DisplayName>
			<DataType>6</DataType>
			<DisplayFormat>0</DisplayFormat>
			<DisplayEffects>0</DisplayEffects>
			<DisplayDigits>0</DisplayDigits>
			<Unit>Volts</Unit>
			<Category>Source</Category>
		</Actual>
		<Actual ActualID="187">
			<DisplayName>Fragmentor:3</DisplayName>
			<DataType>6</DataType>
			<DisplayFormat>0</DisplayFormat>
			<DisplayEffects>0</DisplayEffects>
			<DisplayDigits>0</DisplayDigits>
			<Unit>Volts</Unit>
			<Category>Source</Category>
		</Actual>
		<Actual ActualID="188">
			<DisplayName>Fragmentor:4</DisplayName>
			<DataType>6</DataType>
			<DisplayFormat>0</DisplayFormat>
			<DisplayEffects>0</DisplayEffects>
			<DisplayDigits>0</DisplayDigits>
			<Unit>Volts</Unit>
			<Category>Source</Category>
		</Actual>
		<Actual ActualID="193">
			<DisplayName>Skimmer(Hex Exit Lens):1</DisplayName>
			<DataType>6</DataType>
			<DisplayFormat>0</DisplayFormat>
			<DisplayEffects>0</DisplayEffects>
			<DisplayDigits>1</DisplayDigits>
			<Unit>Volts</Unit>
			<Category>Source</Category>
		</Actual>
		<Actual ActualID="194">
			<DisplayName>Skimmer(Hex Exit Lens):2</DisplayName>
			<DataType>6</DataType>
			<DisplayFormat>0</DisplayFormat>
			<DisplayEffects>0</DisplayEffects>
			<DisplayDigits>1</DisplayDigits>
			<Unit>Volts</Unit>
			<Category>Source</Category>
		</Actual>
		<Actual ActualID="195">
			<DisplayName>Skimmer(Hex Exit Lens):3</DisplayName>
			<DataType>6</DataType>
			<DisplayFormat>0</DisplayFormat>
			<DisplayEffects>0</DisplayEffects>
			<DisplayDigits>1</DisplayDigits>
			<Unit>Volts</Unit>
			<Category>Source</Category>
		</Actual>
		<Actual ActualID="196">
			<DisplayName>Skimmer(Hex Exit Lens):4</DisplayName>
			<DataType>6</DataType>
			<DisplayFormat>0</DisplayFormat>
			<DisplayEffects>0</DisplayEffects>
			<DisplayDigits>1</DisplayDigits>
			<Unit>Volts</Unit>
			<Category>Source</Category>
		</Actual>
		<Actual ActualID="305">
			<DisplayName>Oct 1 RF Vpp:1</DisplayName>
			<DataType>6</DataType>
			<DisplayFormat>0</DisplayFormat>
			<DisplayEffects>0</DisplayEffects>
			<DisplayDigits>0</DisplayDigits>
			<Unit>Volts</Unit>
			<Category>Source</Category>
		</Actual>
		<Actual ActualID="306">
			<DisplayName>Oct 1 RF Vpp:2</DisplayName>
			<DataType>6</DataType>
			<DisplayFormat>0</DisplayFormat>
			<DisplayEffects>0</DisplayEffects>
			<DisplayDigits>0</DisplayDigits>
			<Unit>Volts</Unit>
			<Category>Source</Category>
		</Actual>
		<Actual ActualID="307">
			<DisplayName>Oct 1 RF Vpp:3</DisplayName>
			<DataType>6</DataType>
			<DisplayFormat>0</DisplayFormat>
			<DisplayEffects>0</DisplayEffects>
			<DisplayDigits>0</DisplayDigits>
			<Unit>Volts</Unit>
			<Category>Source</Category>
		</Actual>
		<Actual ActualID="308">
			<DisplayName>Oct 1 RF Vpp:4</DisplayName>
			<DataType>6</DataType>
			<DisplayFormat>0</DisplayFormat>
			<DisplayEffects>0</DisplayEffects>
			<DisplayDigits>0</DisplayDigits>
			<Unit>Volts</Unit>
			<Category>Source</Category>
		</Actual>
		<Actual ActualID="73">
			<DisplayName>VCap:1</DisplayName>
			<DataType>6</DataType>
			<DisplayFormat>0</DisplayFormat>
			<DisplayEffects>0</DisplayEffects>
			<DisplayDigits>0</DisplayDigits>
			<Unit>Volts</Unit>
			<Category>Source</Category>
		</Actual>
		<Actual ActualID="74">
			<DisplayName>VCap:2</DisplayName>
			<DataType>6</DataType>
			<DisplayFormat>0</DisplayFormat>
			<DisplayEffects>0</DisplayEffects>
			<DisplayDigits>0</DisplayDigits>
			<Unit>Volts</Unit>
			<Category>Source</Category>
		</Actual>
		<Actual ActualID="75">
			<DisplayName>VCap:3</DisplayName>
			<DataType>6</DataType>
			<DisplayFormat>0</DisplayFormat>
			<DisplayEffects>0</DisplayEffects>
			<DisplayDigits>0</DisplayDigits>
			<Unit>Volts</Unit>
			<Category>Source</Category>
		</Actual>
		<Actual ActualID="76">
			<DisplayName>VCap:4</DisplayName>
			<DataType>6</DataType>
			<DisplayFormat>0</DisplayFormat>
			<DisplayEffects>0</DisplayEffects>
			<DisplayDigits>0</DisplayDigits>
			<Unit>Volts</Unit>
			<Category>Source</Category>
		</Actual>
		<Actual ActualID="209">
			<DisplayName>Oct1 DC</DisplayName>
			<DataType>6</DataType>
			<DisplayFormat>0</DisplayFormat>
			<DisplayEffects>0</DisplayEffects>
			<DisplayDigits>1</DisplayDigits>
			<Unit>Volts</Unit>
			<Category>Optics 1</Category>
		</Actual>
		<Actual ActualID="217">
			<DisplayName>Lens 1</DisplayName>
			<DataType>6</DataType>
			<DisplayFormat>0</DisplayFormat>
			<DisplayEffects>0</DisplayEffects>
			<DisplayDigits>1</DisplayDigits>
			<Unit>Volts</Unit>
			<Category>Optics 1</Category>
		</Actual>
		<Actual ActualID="225">
			<DisplayName>Lens 2</DisplayName>
			<DataType>6</DataType>
			<DisplayFormat>0</DisplayFormat>
			<DisplayEffects>0</DisplayEffects>
			<DisplayDigits>1</DisplayDigits>
			<Unit>Volts</Unit>
			<Category>Optics 1</Category>
		</Actual>
		<Actual ActualID="329">
			<DisplayName>Lens 2 RF Enable</DisplayName>
			<DataType>6</DataType>
			<DisplayFormat>0</DisplayFormat>
			<DisplayEffects>0</DisplayEffects>
			<DisplayDigits>0</DisplayDigits>
			<Unit>0=False,1=True</Unit>
			<Category>Optics 1</Category>
		</Actual>
		<Actual ActualID="321">
			<DisplayName>Lens 2 RF V</DisplayName>
			<DataType>6</DataType>
			<DisplayFormat>0</DisplayFormat>
			<DisplayEffects>0</DisplayEffects>
			<DisplayDigits>0</DisplayDigits>
			<Unit>Volts</Unit>
			<Category>Optics 1</Category>
		</Actual>
		<Actual ActualID="337">
			<DisplayName>Lens 2 RF Ph</DisplayName>
			<DataType>6</DataType>
			<DisplayFormat>0</DisplayFormat>
			<DisplayEffects>0</DisplayEffects>
			<DisplayDigits>3</DisplayDigits>
			<Unit>Volts</Unit>
			<Category>Optics 1</Category>
		</Actual>
		<Actual ActualID="22">
			<DisplayName>Quad AMU</DisplayName>
			<DataType>6</DataType>
			<DisplayFormat>0</DisplayFormat>
			<DisplayEffects>0</DisplayEffects>
			<DisplayDigits>1</DisplayDigits>
			<Unit>amu</Unit>
			<Category>Quad</Category>
		</Actual>
		<Actual ActualID="297">
			<DisplayName>Quad DC</DisplayName>
			<DataType>6</DataType>
			<DisplayFormat>0</DisplayFormat>
			<DisplayEffects>0</DisplayEffects>
			<DisplayDigits>1</DisplayDigits>
			<Unit>Volts</Unit>
			<Category>Quad</Category>
		</Actual>
		<Actual ActualID="241">
			<DisplayName>Post Filter DC</DisplayName>
			<DataType>6</DataType>
			<DisplayFormat>0</DisplayFormat>
			<DisplayEffects>0</DisplayEffects>
			<DisplayDigits>1</DisplayDigits>
			<Unit>Volts</Unit>
			<Category>Quad</Category>
		</Actual>
		<Actual ActualID="19">
			<DisplayName>Width Gain</DisplayName>
			<DataType>6</DataType>
			<DisplayFormat>0</DisplayFormat>
			<DisplayEffects>0</DisplayEffects>
			<DisplayDigits>0</DisplayDigits>
			<Unit>counts</Unit>
			<Category>Quad</Category>
		</Actual>
		<Actual ActualID="20">
			<DisplayName>Width Offset</DisplayName>
			<DataType>6</DataType>
			<DisplayFormat>0</DisplayFormat>
			<DisplayEffects>0</DisplayEffects>
			<DisplayDigits>0</DisplayDigits>
			<Unit>counts</Unit>
			<Category>Quad</Category>
		</Actual>
		<Actual ActualID="21">
			<DisplayName>Axis Gain</DisplayName>
			<DataType>6</DataType>
			<DisplayFormat>0</DisplayFormat>
			<DisplayEffects>0</DisplayEffects>
			<DisplayDigits>0</DisplayDigits>
			<Unit>counts</Unit>
			<Category>Quad</Category>
		</Actual>
		<Actual ActualID="36">
			<DisplayName>Axis Offset</DisplayName>
			<DataType>6</DataType>
			<DisplayFormat>0</DisplayFormat>
			<DisplayEffects>0</DisplayEffects>
			<DisplayDigits>0</DisplayDigits>
			<Unit>counts</Unit>
			<Category>Quad</Category>
		</Actual>
		<Actual ActualID="25">
			<DisplayName>Col. Cell Gas</DisplayName>
			<DataType>6</DataType>
			<DisplayFormat>0</DisplayFormat>
			<DisplayEffects>0</DisplayEffects>
			<DisplayDigits>0</DisplayDigits>
			<Unit>0=None,1=Nitrogen,2=Argon</Unit>
			<Category>Cell</Category>
		</Actual>
		<Actual ActualID="26">
			<DisplayName>Col. Cell Flow</DisplayName>
			<DataType>6</DataType>
			<DisplayFormat>0</DisplayFormat>
			<DisplayEffects>0</DisplayEffects>
			<DisplayDigits>1</DisplayDigits>
			<Unit>psig</Unit>
			<Category>Cell</Category>
		</Actual>
		<Actual ActualID="41">
			<DisplayName>Hex RF</DisplayName>
			<DataType>6</DataType>
			<DisplayFormat>0</DisplayFormat>
			<DisplayEffects>0</DisplayEffects>
			<DisplayDigits>0</DisplayDigits>
			<Unit>Volts</Unit>
			<Category>Cell</Category>
		</Actual>
		<Actual ActualID="201">
			<DisplayName>Hex DC Entr</DisplayName>
			<DataType>6</DataType>
			<DisplayFormat>0</DisplayFormat>
			<DisplayEffects>0</DisplayEffects>
			<DisplayDigits>1</DisplayDigits>
			<Unit>Volts</Unit>
			<Category>Cell</Category>
		</Actual>
		<Actual ActualID="24">
			<DisplayName>Hex dV</DisplayName>
			<DataType>6</DataType>
			<DisplayFormat>0</DisplayFormat>
			<DisplayEffects>0</DisplayEffects>
			<DisplayDigits>1</DisplayDigits>
			<Unit>Volts</Unit>
			<Category>Cell</Category>
		</Actual>
		<Actual ActualID="50">
			<DisplayName>Cell Entr</DisplayName>
			<DataType>6</DataType>
			<DisplayFormat>0</DisplayFormat>
			<DisplayEffects>0</DisplayEffects>
			<DisplayDigits>1</DisplayDigits>
			<Unit>Volts</Unit>
			<Category>Cell</Category>
		</Actual>
		<Actual ActualID="23">
			<DisplayName>Cell Exit</DisplayName>
			<DataType>6</DataType>
			<DisplayFormat>0</DisplayFormat>
			<DisplayEffects>0</DisplayEffects>
			<DisplayDigits>1</DisplayDigits>
			<Unit>Volts</Unit>
			<Category>Cell</Category>
		</Actual>
		<Actual ActualID="233">
			<DisplayName>Oct2 DC</DisplayName>
			<DataType>6</DataType>
			<DisplayFormat>0</DisplayFormat>
			<DisplayEffects>0</DisplayEffects>
			<DisplayDigits>1</DisplayDigits>
			<Unit>Volts</Unit>
			<Category>Optics 2</Category>
		</Actual>
		<Actual ActualID="42">
			<DisplayName>Oct 2 RF Vpp</DisplayName>
			<DataType>6</DataType>
			<DisplayFormat>0</DisplayFormat>
			<DisplayEffects>0</DisplayEffects>
			<DisplayDigits>0</DisplayDigits>
			<Unit>Volts</Unit>
			<Category>Optics 2</Category>
		</Actual>
		<Actual ActualID="249">
			<DisplayName>Ion Focus</DisplayName>
			<DataType>6</DataType>
			<DisplayFormat>0</DisplayFormat>
			<DisplayEffects>0</DisplayEffects>
			<DisplayDigits>1</DisplayDigits>
			<Unit>Volts</Unit>
			<Category>Optics 2</Category>
		</Actual>
		<Actual ActualID="289">
			<DisplayName>Slicer</DisplayName>
			<DataType>6</DataType>
			<DisplayFormat>0</DisplayFormat>
			<DisplayEffects>0</DisplayEffects>
			<DisplayDigits>1</DisplayDigits>
			<Unit>Volts</Unit>
			<Category>Optics 2</Category>
		</Actual>
		<Actual ActualID="257">
			<DisplayName>Horiz Q</DisplayName>
			<DataType>6</DataType>
			<DisplayFormat>0</DisplayFormat>
			<DisplayEffects>0</DisplayEffects>
			<DisplayDigits>2</DisplayDigits>
			<Unit>Volts</Unit>
			<Category>Optics 2</Category>
		</Actual>
		<Actual ActualID="265">
			<DisplayName>Vert Q</DisplayName>
			<DataType>6</DataType>
			<DisplayFormat>0</DisplayFormat>
			<DisplayEffects>0</DisplayEffects>
			<DisplayDigits>2</DisplayDigits>
			<Unit>Volts</Unit>
			<Category>Optics 2</Category>
		</Actual>
		<Actual ActualID="273">
			<DisplayName>Top Slit</DisplayName>
			<DataType>6</DataType>
			<DisplayFormat>0</DisplayFormat>
			<DisplayEffects>0</DisplayEffects>
			<DisplayDigits>2</DisplayDigits>
			<Unit>Volts</Unit>
			<Category>Optics 2</Category>
		</Actual>
		<Actual ActualID="281">
			<DisplayName>Bot Slit</DisplayName>
			<DataType>6</DataType>
			<DisplayFormat>0</DisplayFormat>
			<DisplayEffects>0</DisplayEffects>
			<DisplayDigits>2</DisplayDigits>
			<Unit>Volts</Unit>
			<Category>Optics 2</Category>
		</Actual>
		<Actual ActualID="3">
			<DisplayName>Pusher</DisplayName>
			<DataType>6</DataType>
			<DisplayFormat>0</DisplayFormat>
			<DisplayEffects>0</DisplayEffects>
			<DisplayDigits>0</DisplayDigits>
			<Unit>Volts</Unit>
			<Category>TOF</Category>
		</Actual>
		<Actual ActualID="9">
			<DisplayName>Puller</DisplayName>
			<DataType>6</DataType>
			<DisplayFormat>0</DisplayFormat>
			<DisplayEffects>0</DisplayEffects>
			<DisplayDigits>0</DisplayDigits>
			<Unit>Volts</Unit>
			<Category>TOF</Category>
		</Actual>
		<Actual ActualID="4">
			<DisplayName>Puller Offset</DisplayName>
			<DataType>6</DataType>
			<DisplayFormat>0</DisplayFormat>
			<DisplayEffects>0</DisplayEffects>
			<DisplayDigits>0</DisplayDigits>
			<Unit>Volts</Unit>
			<Category>TOF</Category>
		</Actual>
		<Actual ActualID="1">
			<DisplayName>Acc Focus</DisplayName>
			<DataType>6</DataType>
			<DisplayFormat>0</DisplayFormat>
			<DisplayEffects>0</DisplayEffects>
			<DisplayDigits>0</DisplayDigits>
			<Unit>Volts</Unit>
			<Category>TOF</Category>
		</Actual>
		<Actual ActualID="2">
			<DisplayName>Mirror Front</DisplayName>
			<DataType>6</DataType>
			<DisplayFormat>0</DisplayFormat>
			<DisplayEffects>0</DisplayEffects>
			<DisplayDigits>0</DisplayDigits>
			<Unit>Volts</Unit>
			<Category>TOF</Category>
		</Actual>
		<Actual ActualID="5">
			<DisplayName>Mirror Mid</DisplayName>
			<DataType>6</DataType>
			<DisplayFormat>0</DisplayFormat>
			<DisplayEffects>0</DisplayEffects>
			<DisplayDigits>1</DisplayDigits>
			<Unit>Volts</Unit>
			<Category>TOF</Category>
		</Actual>
		<Actual ActualID="6">
			<DisplayName>Mirror Back</DisplayName>
			<DataType>6</DataType>
			<DisplayFormat>0</DisplayFormat>
			<DisplayEffects>0</DisplayEffects>
			<DisplayDigits>0</DisplayDigits>
			<Unit>Volts</Unit>
			<Category>TOF</Category>
		</Actual>
		<Actual ActualID="7">
			<DisplayName>MCP</DisplayName>
			<DataType>6</DataType>
			<DisplayFormat>0</DisplayFormat>
			<DisplayEffects>0</DisplayEffects>
			<DisplayDigits>0</DisplayDigits>
			<Unit>Volts</Unit>
			<Category>Detector</Category>
		</Actual>
		<Actual ActualID="18">
			<DisplayName>Amp Offset</DisplayName>
			<DataType>6</DataType>
			<DisplayFormat>0</DisplayFormat>
			<DisplayEffects>0</DisplayEffects>
			<DisplayDigits>0</DisplayDigits>
			<Unit>Volts</Unit>
			<Category>Detector</Category>
		</Actual>
		<Actual ActualID="37">
			<DisplayName>Turbo1 Speed</DisplayName>
			<DataType>6</DataType>
			<DisplayFormat>0</DisplayFormat>
			<DisplayEffects>0</DisplayEffects>
			<DisplayDigits>1</DisplayDigits>
			<Unit>Volts</Unit>
			<Category>Diagnostics</Category>
		</Actual>
		<Actual ActualID="38">
			<DisplayName>Turbo2 Speed</DisplayName>
			<DataType>6</DataType>
			<DisplayFormat>0</DisplayFormat>
			<DisplayEffects>0</DisplayEffects>
			<DisplayDigits>1</DisplayDigits>
			<Unit>Volts</Unit>
			<Category>Diagnostics</Category>
		</Actual>
		<Actual ActualID="39">
			<DisplayName>Turbo1 Power</DisplayName>
			<DataType>6</DataType>
			<DisplayFormat>0</DisplayFormat>
			<DisplayEffects>0</DisplayEffects>
			<DisplayDigits>0</DisplayDigits>
			<Unit>Volts</Unit>
			<Category>Diagnostics</Category>
		</Actual>
		<Actual ActualID="40">
			<DisplayName>Turbo2 Power</DisplayName>
			<DataType>6</DataType>
			<DisplayFormat>0</DisplayFormat>
			<DisplayEffects>0</DisplayEffects>
			<DisplayDigits>0</DisplayDigits>
			<Unit>Volts</Unit>
			<Category>Diagnostics</Category>
		</Actual>
		<Actual ActualID="16">
			<DisplayName>Length of Transients</DisplayName>
			<DataType>6</DataType>
			<DisplayFormat>0</DisplayFormat>
			<DisplayEffects>0</DisplayEffects>
			<DisplayDigits>0</DisplayDigits>
			<Unit>nanoSecs</Unit>
			<Category>Instrument State</Category>
		</Actual>
		<Actual ActualID="28">
			<DisplayName>Vaporizor/Sheath Gas Temp</DisplayName>
			<DataType>6</DataType>
			<DisplayFormat>0</DisplayFormat>
			<DisplayEffects>0</DisplayEffects>
			<DisplayDigits>0</DisplayDigits>
			<Unit>C</Unit>
			<Category>Source</Category>
		</Actual>
		<Actual ActualID="52">
			<DisplayName>Calibrant Solution</DisplayName>
			<DataType>6</DataType>
			<DisplayFormat>0</DisplayFormat>
			<DisplayEffects>0</DisplayEffects>
			<DisplayDigits>0</DisplayDigits>
			<Unit>0=None,1=Ref A,2=Cal B</Unit>
			<Category>Source</Category>
		</Actual>
		<Actual ActualID="53">
			<DisplayName>LC Stream</DisplayName>
			<DataType>6</DataType>
			<DisplayFormat>0</DisplayFormat>
			<DisplayEffects>0</DisplayEffects>
			<DisplayDigits>0</DisplayDigits>
			<Unit>0=Waste,1=MS</Unit>
			<Category>Source</Category>
		</Actual>
		<Actual ActualID="105">
			<DisplayName>Charging/Nozzle Voltage</DisplayName>
			<DataType>6</DataType>
			<DisplayFormat>0</DisplayFormat>
			<DisplayEffects>0</DisplayEffects>
			<DisplayDigits>0</DisplayDigits>
			<Unit>Volts</Unit>
			<Category>Source</Category>
		</Actual>
		<Actual ActualID="65">
			<DisplayName>Ion Polarity</DisplayName>
			<DataType>6</DataType>
			<DisplayFormat>0</DisplayFormat>
			<DisplayEffects>0</DisplayEffects>
			<DisplayDigits>0</DisplayDigits>
			<Unit>0=Postive,1=Negative</Unit>
			<Category>Source</Category>
		</Actual>
		<Actual ActualID="161">
			<DisplayName>Col. Cell Energy</DisplayName>
			<DataType>6</DataType>
			<DisplayFormat>0</DisplayFormat>
			<DisplayEffects>0</DisplayEffects>
			<DisplayDigits>1</DisplayDigits>
			<Unit>Voltage</Unit>
			<Category>Cell</Category>
		</Actual>
		<Actual ActualID="57">
			<DisplayName>Charge State</DisplayName>
			<DataType>4</DataType>
			<DisplayFormat>0</DisplayFormat>
			<DisplayEffects>0</DisplayEffects>
			<DisplayDigits>0</DisplayDigits>
			<Unit>0=1,1=2,2=3,3=>3,4=Unk</Unit>
			<Category>Cell</Category>
		</Actual>
		<Actual ActualID="33">
			<DisplayName>Corona</DisplayName>
			<DataType>6</DataType>
			<DisplayFormat>0</DisplayFormat>
			<DisplayEffects>0</DisplayEffects>
			<DisplayDigits>1</DisplayDigits>
			<Unit>uA</Unit>
			<Category>Source</Category>
		</Actual>
		<Actual ActualID="45">
			<DisplayName>Sheath Gas Flow</DisplayName>
			<DataType>6</DataType>
			<DisplayFormat>0</DisplayFormat>
			<DisplayEffects>0</DisplayEffects>
			<DisplayDigits>1</DisplayDigits>
			<Unit>l/min</Unit>
			<Category>Source</Category>
		</Actual>
		<Actual ActualID="17">
			<DisplayName>Number of Transients</DisplayName>
			<DataType>6</DataType>
			<DisplayFormat>0</DisplayFormat>
			<DisplayEffects>0</DisplayEffects>
			<DisplayDigits>0</DisplayDigits>
			<Unit></Unit>
			<Category>Instrument State</Category>
		</Actual>
		<Actual ActualID="85">
			<DisplayName>Funnel DC</DisplayName>
			<DataType>6</DataType>
			<DisplayFormat>0</DisplayFormat>
			<DisplayEffects>0</DisplayEffects>
			<DisplayDigits>1</DisplayDigits>
			<Unit>Volts</Unit>
			<Category>Ion Funnel</Category>
		</Actual>
		<Actual ActualID="77">
			<DisplayName>Funnel Delta HP</DisplayName>
			<DataType>6</DataType>
			<DisplayFormat>0</DisplayFormat>
			<DisplayEffects>0</DisplayEffects>
			<DisplayDigits>1</DisplayDigits>
			<Unit>Volts</Unit>
			<Category>Ion Funnel</Category>
		</Actual>
		<Actual ActualID="78">
			<DisplayName>Funnel Delta LP</DisplayName>
			<DataType>6</DataType>
			<DisplayFormat>0</DisplayFormat>
			<DisplayEffects>0</DisplayEffects>
			<DisplayDigits>1</DisplayDigits>
			<Unit>Volts</Unit>
			<Category>Ion Funnel</Category>
		</Actual>
		<Actual ActualID="79">
			<DisplayName>Funnel RF HP</DisplayName>
			<DataType>6</DataType>
			<DisplayFormat>0</DisplayFormat>
			<DisplayEffects>0</DisplayEffects>
			<DisplayDigits>1</DisplayDigits>
			<Unit>Volts</Unit>
			<Category>Ion Funnel</Category>
		</Actual>
		<Actual ActualID="80">
			<DisplayName>Funnel RF LP</DisplayName>
			<DataType>6</DataType>
			<DisplayFormat>0</DisplayFormat>
			<DisplayEffects>0</DisplayEffects>
			<DisplayDigits>1</DisplayDigits>
			<Unit>Volts</Unit>
			<Category>Ion Funnel</Category>
		</Actual>
		<Actual ActualID="86">
			<DisplayName>Slicer Position</DisplayName>
			<DataType>6</DataType>
			<DisplayFormat>0</DisplayFormat>
			<DisplayEffects>0</DisplayEffects>
			<DisplayDigits>0</DisplayDigits>
			<Unit></Unit>
			<Category>Optics 2</Category>
		</Actual>
		<Actual ActualID="177">
			<DisplayName>Collision Energy:1</DisplayName>
			<DataType>6</DataType>
			<DisplayFormat>0</DisplayFormat>
			<DisplayEffects>0</DisplayEffects>
			<DisplayDigits>1</DisplayDigits>
			<Unit>Volts</Unit>
			<Category>Cell</Category>
		</Actual>
		<Actual ActualID="178">
			<DisplayName>Collision Energy:2</DisplayName>
			<DataType>6</DataType>
			<DisplayFormat>0</DisplayFormat>
			<DisplayEffects>0</DisplayEffects>
			<DisplayDigits>1</DisplayDigits>
			<Unit>Volts</Unit>
			<Category>Cell</Category>
		</Actual>
		<Actual ActualID="179">
			<DisplayName>Collision Energy:3</DisplayName>
			<DataType>6</DataType>
			<DisplayFormat>0</DisplayFormat>
			<DisplayEffects>0</DisplayEffects>
			<DisplayDigits>1</DisplayDigits>
			<Unit>Volts</Unit>
			<Category>Cell</Category>
		</Actual>
		<Actual ActualID="180">
			<DisplayName>Collision Energy:4</DisplayName>
			<DataType>6</DataType>
			<DisplayFormat>0</DisplayFormat>
			<DisplayEffects>0</DisplayEffects>
			<DisplayDigits>1</DisplayDigits>
			<Unit>Volts</Unit>
			<Category>Cell</Category>
		</Actual>
		<Actual ActualID="303">
			<DisplayName>Drift Tube Temperature</DisplayName>
			<DataType>6</DataType>
			<DisplayFormat>0</DisplayFormat>
			<DisplayEffects>0</DisplayEffects>
			<DisplayDigits>1</DisplayDigits>
			<Unit>C</Unit>
			<Category>IM DriftTube</Category>
		</Actual>
		<Actual ActualID="280">
			<DisplayName>Drift Tube Pressure</DisplayName>
			<DataType>6</DataType>
			<DisplayFormat>0</DisplayFormat>
			<DisplayEffects>0</DisplayEffects>
			<DisplayDigits>1</DisplayDigits>
			<Unit>Torr</Unit>
			<Category>IM DriftTube</Category>
		</Actual>
		<Actual ActualID="277">
			<DisplayName>Drift Tube Entrance Voltage</DisplayName>
			<DataType>6</DataType>
			<DisplayFormat>0</DisplayFormat>
			<DisplayEffects>0</DisplayEffects>
			<DisplayDigits>1</DisplayDigits>
			<Unit>Volts</Unit>
			<Category>IM DriftTube</Category>
		</Actual>
		<Actual ActualID="278">
			<DisplayName>Drift Tube Exit Voltage</DisplayName>
			<DataType>6</DataType>
			<DisplayFormat>0</DisplayFormat>
			<DisplayEffects>0</DisplayEffects>
			<DisplayDigits>1</DisplayDigits>
			<Unit>Volts</Unit>
			<Category>IM DriftTube</Category>
		</Actual>
		<!--
		<Actual ActualID="304">
			<DisplayName>Environment Temperature</DisplayName>
			<DataType>6</DataType>
			<DisplayFormat>0</DisplayFormat>
			<DisplayEffects>0</DisplayEffects>
			<DisplayDigits>1</DisplayDigits>
			<Unit>C</Unit>
			<Category>IM</Category>
		</Actual>
		-->
		<Actual ActualID="328">
			<DisplayName>High Pressure Funnel Exit</DisplayName>
			<DataType>6</DataType>
			<DisplayFormat>0</DisplayFormat>
			<DisplayEffects>0</DisplayEffects>
			<DisplayDigits>1</DisplayDigits>
			<Unit>Volts</Unit>
			<Category>IM FrontFunnel</Category>
		</Actual>
		<Actual ActualID="240">
			<DisplayName>High Pressure Funnel Delta</DisplayName>
			<DataType>6</DataType>
			<DisplayFormat>0</DisplayFormat>
			<DisplayEffects>0</DisplayEffects>
			<DisplayDigits>1</DisplayDigits>
			<Unit>Volts</Unit>
			<Category>IM FrontFunnel</Category>
		</Actual>
		<Actual ActualID="269">
			<DisplayName>High Pressure Funnel RF</DisplayName>
			<DataType>6</DataType>
			<DisplayFormat>0</DisplayFormat>
			<DisplayEffects>0</DisplayEffects>
			<DisplayDigits>1</DisplayDigits>
			<Unit>Volts</Unit>
			<Category>IM FrontFunnel</Category>
		</Actual>
		<Actual ActualID="294">
			<DisplayName>HP Funnel Pressure</DisplayName>
			<DataType>6</DataType>
			<DisplayFormat>0</DisplayFormat>
			<DisplayEffects>0</DisplayEffects>
			<DisplayDigits>1</DisplayDigits>
			<Unit>Volts</Unit>
			<Category>IM FrontFunnel</Category>
		</Actual>
		<Actual ActualID="262">
			<DisplayName>IM Hex Entrance</DisplayName>
			<DataType>6</DataType>
			<DisplayFormat>0</DisplayFormat>
			<DisplayEffects>0</DisplayEffects>
			<DisplayDigits>1</DisplayDigits>
			<Unit>Volts</Unit>
			<Category>IM RearFunnel</Category>
		</Actual>
		<Actual ActualID="272">
			<DisplayName>IM Hex RF</DisplayName>
			<DataType>6</DataType>
			<DisplayFormat>0</DisplayFormat>
			<DisplayEffects>0</DisplayEffects>
			<DisplayDigits>1</DisplayDigits>
			<Unit>Volts</Unit>
			<Category>IM RearFunnel</Category>
		</Actual>
		<Actual ActualID="286">
			<DisplayName>Non Turbo Pump Speed</DisplayName>
			<DataType>6</DataType>
			<DisplayFormat>0</DisplayFormat>
			<DisplayEffects>0</DisplayEffects>
			<DisplayDigits>1</DisplayDigits>
			<Unit>Volts</Unit>
			<Category>IM</Category>
		</Actual>
		<!--
		<Actual ActualID="296">
			<DisplayName>Pump Analog Current</DisplayName>
			<DataType>6</DataType>
			<DisplayFormat>0</DisplayFormat>
			<DisplayEffects>0</DisplayEffects>
			<DisplayDigits>1</DisplayDigits>
			<Unit>Volts</Unit>
			<Category>IM</Category>
		</Actual>
		-->
		<Actual ActualID="263">
			<DisplayName>Rear Funnel Entrance</DisplayName>
			<DataType>6</DataType>
			<DisplayFormat>0</DisplayFormat>
			<DisplayEffects>0</DisplayEffects>
			<DisplayDigits>1</DisplayDigits>
			<Unit>Volts</Unit>
			<Category>IM RearFunnel</Category>
		</Actual>
		<Actual ActualID="316">
			<DisplayName>Rear Funnel Exit</DisplayName>
			<DataType>6</DataType>
			<DisplayFormat>0</DisplayFormat>
			<DisplayEffects>0</DisplayEffects>
			<DisplayDigits>1</DisplayDigits>
			<Unit>Volts</Unit>
			<Category>IM RearFunnel</Category>
		</Actual>
		<Actual ActualID="271">
			<DisplayName>Rear Funnel RF</DisplayName>
			<DataType>6</DataType>
			<DisplayFormat>0</DisplayFormat>
			<DisplayEffects>0</DisplayEffects>
			<DisplayDigits>1</DisplayDigits>
			<Unit>Volts</Unit>
			<Category>IM RearFunnel</Category>
		</Actual>
		<Actual ActualID="246">
			<DisplayName>Trap Entrance</DisplayName>
			<DataType>6</DataType>
			<DisplayFormat>0</DisplayFormat>
			<DisplayEffects>0</DisplayEffects>
			<DisplayDigits>1</DisplayDigits>
			<Unit>Volts</Unit>
			<Category>IM Trap</Category>
		</Actual>
		<Actual ActualID="247">
			<DisplayName>Trap Entrance Grid Delta</DisplayName>
			<DataType>6</DataType>
			<DisplayFormat>0</DisplayFormat>
			<DisplayEffects>0</DisplayEffects>
			<DisplayDigits>1</DisplayDigits>
			<Unit>Volts</Unit>
			<Category>IM Trap</Category>
		</Actual>
		<Actual ActualID="248">
			<DisplayName>Trap Entrance Grid Low</DisplayName>
			<DataType>6</DataType>
			<DisplayFormat>0</DisplayFormat>
			<DisplayEffects>0</DisplayEffects>
			<DisplayDigits>1</DisplayDigits>
			<Unit>Volts</Unit>
			<Category>IM Trap</Category>
		</Actual>
		<Actual ActualID="261">
			<DisplayName>Trap Exit</DisplayName>
			<DataType>6</DataType>
			<DisplayFormat>0</DisplayFormat>
			<DisplayEffects>0</DisplayEffects>
			<DisplayDigits>1</DisplayDigits>
			<Unit>Volts</Unit>
			<Category>IM Trap</Category>
		</Actual>
		<Actual ActualID="253">
			<DisplayName>Trap Exit Grid 1 Delta</DisplayName>
			<DataType>6</DataType>
			<DisplayFormat>0</DisplayFormat>
			<DisplayEffects>0</DisplayEffects>
			<DisplayDigits>1</DisplayDigits>
			<Unit>Volts</Unit>
			<Category>IM Trap</Category>
		</Actual>
		<Actual ActualID="254">
			<DisplayName>Trap Exit Grid 1 Low</DisplayName>
			<DataType>6</DataType>
			<DisplayFormat>0</DisplayFormat>
			<DisplayEffects>0</DisplayEffects>
			<DisplayDigits>1</DisplayDigits>
			<Unit>Volts</Unit>
			<Category>IM Trap</Category>
		</Actual>
		<Actual ActualID="255">
			<DisplayName>Trap Exit Grid 2 Delta</DisplayName>
			<DataType>6</DataType>
			<DisplayFormat>0</DisplayFormat>
			<DisplayEffects>0</DisplayEffects>
			<DisplayDigits>1</DisplayDigits>
			<Unit>Volts</Unit>
			<Category>IM Trap</Category>
		</Actual>
		<Actual ActualID="256">
			<DisplayName>Trap Exit Grid 2 Low</DisplayName>
			<DataType>6</DataType>
			<DisplayFormat>0</DisplayFormat>
			<DisplayEffects>0</DisplayEffects>
			<DisplayDigits>1</DisplayDigits>
			<Unit>Volts</Unit>
			<Category>IM Trap</Category>
		</Actual>
		<Actual ActualID="245">
			<DisplayName>Trap Funnel Delta</DisplayName>
			<DataType>6</DataType>
			<DisplayFormat>0</DisplayFormat>
			<DisplayEffects>0</DisplayEffects>
			<DisplayDigits>1</DisplayDigits>
			<Unit>Volts</Unit>
			<Category>IM FrontFunnel</Category>
		</Actual>
		<Actual ActualID="239">
			<DisplayName>Trap Funnel Exit</DisplayName>
			<DataType>6</DataType>
			<DisplayFormat>0</DisplayFormat>
			<DisplayEffects>0</DisplayEffects>
			<DisplayDigits>1</DisplayDigits>
			<Unit>Volts</Unit>
			<Category>IM FrontFunnel</Category>
		</Actual>
		<Actual ActualID="279">
			<DisplayName>Trap Funnel Pressure</DisplayName>
			<DataType>6</DataType>
			<DisplayFormat>0</DisplayFormat>
			<DisplayEffects>0</DisplayEffects>
			<DisplayDigits>1</DisplayDigits>
			<Unit>Volts</Unit>
			<Category>IM</Category>
		</Actual>
		<Actual ActualID="270">
			<DisplayName>Trap Funnel RF</DisplayName>
			<DataType>6</DataType>
			<DisplayFormat>0</DisplayFormat>
			<DisplayEffects>0</DisplayEffects>
			<DisplayDigits>1</DisplayDigits>
			<Unit>Volts</Unit>
			<Category>IM FrontFunnel</Category>
		</Actual>
		<Actual ActualID="295">
			<DisplayName>Turbo Pump Power</DisplayName>
			<DataType>6</DataType>
			<DisplayFormat>0</DisplayFormat>
			<DisplayEffects>0</DisplayEffects>
			<DisplayDigits>1</DisplayDigits>
			<Unit>Volts</Unit>
			<Category>IM</Category>
		</Actual>
		<!--
		<Actual ActualID="287">
			<DisplayName>Turbo Pump Temp 1</DisplayName>
			<DataType>6</DataType>
			<DisplayFormat>0</DisplayFormat>
			<DisplayEffects>0</DisplayEffects>
			<DisplayDigits>1</DisplayDigits>
			<Unit>Volts</Unit>
			<Category>IM</Category>
		</Actual>
		<Actual ActualID="288">
			<DisplayName>Turbo Pump Temp 2</DisplayName>
			<DataType>6</DataType>
			<DisplayFormat>0</DisplayFormat>
			<DisplayEffects>0</DisplayEffects>
			<DisplayDigits>1</DisplayDigits>
			<Unit>Volts</Unit>
			<Category>IM</Category>
		</Actual>
		<Actual ActualID="293">
			<DisplayName>Turbo Pump Temp 3</DisplayName>
			<DataType>6</DataType>
			<DisplayFormat>0</DisplayFormat>
			<DisplayEffects>0</DisplayEffects>
			<DisplayDigits>1</DisplayDigits>
			<Unit>Volts</Unit>
			<Category>IM</Category>
		</Actual>
		-->
	</Actuals>
</ActualsDef>
