# Supplementary material for: Chemical profiling of root bark extract from Oplopanax elatus and its in vitro biotransformation by human intestinal microbiota
Source: PeerJ. 2021 Nov 24;9:e12513. doi: 10.7717/peerj.12513 (PMC8627129; doi:10.7717/peerj.12513)
Supplement: Supplemental Information 1 — The mass spectrum of Oplopanax elatus (the herbal medication we studied) and its metabolites by human intestinal microbiota, which were detected by an Agilent 6545 Q-TOF-MS system. Mass data including MS and MS/MS information could be analyzed by Agilent MassHunter Workstation software. The software was applied in the screening and identification of the probable compounds, based on the accurate measurements of m/z values with databases. [file peerj-09-12513-s001.zip › raw data/AcqData/DeviceConfigInfo.xml]

<DeviceConfigInformation>
  <Device>
    <DeviceID>TCC_1</DeviceID>
    <DisplayName>Column Comp.</DisplayName>
  </Device>
  <Device>
    <DeviceID>HiP-ALS_1</DeviceID>
    <DisplayName>Multisampler</DisplayName>
  </Device>
  <Device>
    <DeviceID>MSQTOF_1</DeviceID>
    <DisplayName>Q-TOF</DisplayName>
  </Device>
  <Parameter>
    <DeviceID>TCC_1</DeviceID>
    <ResourceName>ExtendedRunInformation</ResourceName>
    <ResourceID>RunStart_ValvePosition_Description</ResourceID>
    <Value />
    <Units />
    <DisplayName>Run Start Valve Pos. Desc.</DisplayName>
  </Parameter>
  <Parameter>
    <DeviceID>TCC_1</DeviceID>
    <ResourceName>ExtendedRunInformation</ResourceName>
    <ResourceID>RunStart_ValvePosition_Number</ResourceID>
    <Value />
    <Units />
    <DisplayName>Run Start Valve Pos. No.</DisplayName>
  </Parameter>
  <Parameter>
    <DeviceID>HiP-ALS_1</DeviceID>
    <ResourceName>method</ResourceName>
    <ResourceID>Thermostat_Temperature</ResourceID>
    <Value />
    <Units>°C</Units>
    <DisplayName>Thermostat Temp.</DisplayName>
  </Parameter>
  <Parameter>
    <DeviceID>TCC_1</DeviceID>
    <ResourceName>columntags</ResourceName>
    <ResourceID>Tag_Content_BatchNumber</ResourceID>
    <Value />
    <Units />
    <DisplayName>Tag Batch Number</DisplayName>
  </Parameter>
  <Parameter>
    <DeviceID>TCC_1</DeviceID>
    <ResourceName>columntags</ResourceName>
    <ResourceID>Tag_Content_Comment</ResourceID>
    <Value />
    <Units />
    <DisplayName>Tag Comment</DisplayName>
  </Parameter>
  <Parameter>
    <DeviceID>TCC_1</DeviceID>
    <ResourceName>columntags</ResourceName>
    <ResourceID>Tag_Content_Description</ResourceID>
    <Value />
    <Units />
    <DisplayName>Tag Description</DisplayName>
  </Parameter>
  <Parameter>
    <DeviceID>TCC_1</DeviceID>
    <ResourceName>columntags</ResourceName>
    <ResourceID>Tag_Content_Diameter</ResourceID>
    <Value>0</Value>
    <Units>mm</Units>
    <DisplayName>Tag Diameter</DisplayName>
  </Parameter>
  <Parameter>
    <DeviceID>TCC_1</DeviceID>
    <ResourceName>columntags</ResourceName>
    <ResourceID>Tag_Content_Injections</ResourceID>
    <Value>0</Value>
    <Units />
    <DisplayName>Tag Inj. Count</DisplayName>
  </Parameter>
  <Parameter>
    <DeviceID>TCC_1</DeviceID>
    <ResourceName>columntags</ResourceName>
    <ResourceID>Tag_Content_Length</ResourceID>
    <Value>0</Value>
    <Units>mm</Units>
    <DisplayName>Tag Length</DisplayName>
  </Parameter>
  <Parameter>
    <DeviceID>TCC_1</DeviceID>
    <ResourceName>columntags</ResourceName>
    <ResourceID>Tag_Content_MaxPH</ResourceID>
    <Value>0</Value>
    <Units />
    <DisplayName>Tag Max. pH</DisplayName>
  </Parameter>
  <Parameter>
    <DeviceID>TCC_1</DeviceID>
    <ResourceName>columntags</ResourceName>
    <ResourceID>Tag_Content_MaxPressure</ResourceID>
    <Value>0</Value>
    <Units>bar</Units>
    <DisplayName>Tag Max. Press.</DisplayName>
  </Parameter>
  <Parameter>
    <DeviceID>TCC_1</DeviceID>
    <ResourceName>columntags</ResourceName>
    <ResourceID>Tag_Content_MaxTemperature</ResourceID>
    <Value>0</Value>
    <Units>°C</Units>
    <DisplayName>Tag Max. Temp.</DisplayName>
  </Parameter>
  <Parameter>
    <DeviceID>TCC_1</DeviceID>
    <ResourceName>columntags</ResourceName>
    <ResourceID>Tag_Content_ParticleSize</ResourceID>
    <Value>0</Value>
    <Units>µm</Units>
    <DisplayName>Tag Particle Size</DisplayName>
  </Parameter>
  <Parameter>
    <DeviceID>TCC_1</DeviceID>
    <ResourceName>columntags</ResourceName>
    <ResourceID>Tag_Content_ProductNumber</ResourceID>
    <Value />
    <Units />
    <DisplayName>Tag Product Number</DisplayName>
  </Parameter>
  <Parameter>
    <DeviceID>TCC_1</DeviceID>
    <ResourceName>columntags</ResourceName>
    <ResourceID>Tag_Content_SerialNumber</ResourceID>
    <Value />
    <Units />
    <DisplayName>Tag Serial Number</DisplayName>
  </Parameter>
  <Parameter>
    <DeviceID>TCC_1</DeviceID>
    <ResourceName>columntags</ResourceName>
    <ResourceID>Tag_Content_VoidVolume</ResourceID>
    <Value>0</Value>
    <Units>mL</Units>
    <DisplayName>Tag Void Volume</DisplayName>
  </Parameter>
  <Parameter>
    <DeviceID>TCC_1</DeviceID>
    <ResourceName>columntags</ResourceName>
    <ResourceID>Tag_State</ResourceID>
    <Value>NotPresent</Value>
    <Units />
    <DisplayName>Tag State</DisplayName>
  </Parameter>
  <Parameter>
    <DeviceID>TCC_1</DeviceID>
    <ResourceName>columntags</ResourceName>
    <ResourceID>Tag2_Content_BatchNumber</ResourceID>
    <Value />
    <Units />
    <DisplayName>Tag2 Batch No.</DisplayName>
  </Parameter>
  <Parameter>
    <DeviceID>TCC_1</DeviceID>
    <ResourceName>columntags</ResourceName>
    <ResourceID>Tag2_Content_Comment</ResourceID>
    <Value />
    <Units />
    <DisplayName>Tag2 Comment</DisplayName>
  </Parameter>
  <Parameter>
    <DeviceID>TCC_1</DeviceID>
    <ResourceName>columntags</ResourceName>
    <ResourceID>Tag2_Content_Description</ResourceID>
    <Value />
    <Units />
    <DisplayName>Tag2 Description</DisplayName>
  </Parameter>
  <Parameter>
    <DeviceID>TCC_1</DeviceID>
    <ResourceName>columntags</ResourceName>
    <ResourceID>Tag2_Content_Diameter</ResourceID>
    <Value>0</Value>
    <Units>mm</Units>
    <DisplayName>Tag2 Diameter</DisplayName>
  </Parameter>
  <Parameter>
    <DeviceID>TCC_1</DeviceID>
    <ResourceName>columntags</ResourceName>
    <ResourceID>Tag2_Content_Injections</ResourceID>
    <Value>0</Value>
    <Units />
    <DisplayName>Tag2 Inj. Count</DisplayName>
  </Parameter>
  <Parameter>
    <DeviceID>TCC_1</DeviceID>
    <ResourceName>columntags</ResourceName>
    <ResourceID>Tag2_Content_Length</ResourceID>
    <Value>0</Value>
    <Units>mm</Units>
    <DisplayName>Tag2 Length</DisplayName>
  </Parameter>
  <Parameter>
    <DeviceID>TCC_1</DeviceID>
    <ResourceName>columntags</ResourceName>
    <ResourceID>Tag2_Content_MaxPH</ResourceID>
    <Value>0</Value>
    <Units />
    <DisplayName>Tag2 Max. pH</DisplayName>
  </Parameter>
  <Parameter>
    <DeviceID>TCC_1</DeviceID>
    <ResourceName>columntags</ResourceName>
    <ResourceID>Tag2_Content_MaxPressure</ResourceID>
    <Value>0</Value>
    <Units>bar</Units>
    <DisplayName>Tag2 Max. Press.</DisplayName>
  </Parameter>
  <Parameter>
    <DeviceID>TCC_1</DeviceID>
    <ResourceName>columntags</ResourceName>
    <ResourceID>Tag2_Content_MaxTemperature</ResourceID>
    <Value>0</Value>
    <Units>°C</Units>
    <DisplayName>Tag2 Max. Temp.</DisplayName>
  </Parameter>
  <Parameter>
    <DeviceID>TCC_1</DeviceID>
    <ResourceName>columntags</ResourceName>
    <ResourceID>Tag2_Content_ParticleSize</ResourceID>
    <Value>0</Value>
    <Units>µm</Units>
    <DisplayName>Tag2 Particle Size</DisplayName>
  </Parameter>
  <Parameter>
    <DeviceID>TCC_1</DeviceID>
    <ResourceName>columntags</ResourceName>
    <ResourceID>Tag2_Content_ProductNumber</ResourceID>
    <Value />
    <Units />
    <DisplayName>Tag2 Product No.</DisplayName>
  </Parameter>
  <Parameter>
    <DeviceID>TCC_1</DeviceID>
    <ResourceName>columntags</ResourceName>
    <ResourceID>Tag2_Content_SerialNumber</ResourceID>
    <Value />
    <Units />
    <DisplayName>Tag2 Serial Number</DisplayName>
  </Parameter>
  <Parameter>
    <DeviceID>TCC_1</DeviceID>
    <ResourceName>columntags</ResourceName>
    <ResourceID>Tag2_Content_VoidVolume</ResourceID>
    <Value>0</Value>
    <Units>mL</Units>
    <DisplayName>Tag2 Void Volume</DisplayName>
  </Parameter>
  <Parameter>
    <DeviceID>TCC_1</DeviceID>
    <ResourceName>columntags</ResourceName>
    <ResourceID>Tag2_State</ResourceID>
    <Value>NotPresent</Value>
    <Units />
    <DisplayName>Tag2 State</DisplayName>
  </Parameter>
  <Parameter>
    <DeviceID>MSQTOF_1</DeviceID>
    <ResourceName>config</ResourceName>
    <ResourceID>REG[ACTUAL].OBJ[1].NDR[BASEADCINTERVAL]</ResourceID>
    <Value>4</Value>
    <Units />
    <DisplayName>Base ADC Interval</DisplayName>
  </Parameter>
  <Parameter>
    <DeviceID>MSQTOF_1</DeviceID>
    <ResourceName>config</ResourceName>
    <ResourceID>REG[ACTUAL].OBJ[1].NDR[DUALGAINRATIO]</ResourceID>
    <Value>12</Value>
    <Units />
    <DisplayName>Dual Gain Ratio</DisplayName>
  </Parameter>
  <Parameter>
    <DeviceID>MSQTOF_1</DeviceID>
    <ResourceName>config</ResourceName>
    <ResourceID>REG[ACTUAL].OBJ[1].NDR[MSPROCESSINGMODE]</ResourceID>
    <Value>8</Value>
    <Units />
    <DisplayName>MS Processing Mode</DisplayName>
  </Parameter>
  <Parameter>
    <DeviceID>MSQTOF_1</DeviceID>
    <ResourceName>config</ResourceName>
    <ResourceID>REG[ACTUAL].OBJ[1].NDR[NOMINALMASSRESOLUTION]</ResourceID>
    <Value>40000</Value>
    <Units>m/z</Units>
    <DisplayName>Nominal Mass Resolution</DisplayName>
  </Parameter>
  <Parameter>
    <DeviceID>MSQTOF_1</DeviceID>
    <ResourceName>config</ResourceName>
    <ResourceID>REG[ACTUAL].OBJ[1].NDR[PREAMPOFFSETHIGAIN]</ResourceID>
    <Value>-0.0879999995231628</Value>
    <Units />
    <DisplayName>Preamp Offset High Gain</DisplayName>
  </Parameter>
  <Parameter>
    <DeviceID>MSQTOF_1</DeviceID>
    <ResourceName>config</ResourceName>
    <ResourceID>REG[ACTUAL].OBJ[1].NDR[PREAMPOFFSETLOWGAIN]</ResourceID>
    <Value>33235</Value>
    <Units />
    <DisplayName>Preamp Offset Low Gain</DisplayName>
  </Parameter>
  <Parameter>
    <DeviceID>MSQTOF_1</DeviceID>
    <ResourceName>config</ResourceName>
    <ResourceID>REG[ACTUAL].OBJ[1].NDR[TUNEMASSRANGEMAX]</ResourceID>
    <Value>1700</Value>
    <Units>m/z</Units>
    <DisplayName>Tune Mass Range Max.</DisplayName>
  </Parameter>
  <Parameter>
    <DeviceID>MSQTOF_1</DeviceID>
    <ResourceName>config</ResourceName>
    <ResourceID>REG[ACTUAL].OBJ[1].NDR[TUNEMASSRANGEMIN]</ResourceID>
    <Value>50</Value>
    <Units>m/z</Units>
    <DisplayName>Tune Mass Range Min.</DisplayName>
  </Parameter>
  <Parameter>
    <DeviceID>TCC_1</DeviceID>
    <ResourceName>ExtendedRunInformation</ResourceName>
    <ResourceID>RunStop_ValvePosition_Description</ResourceID>
    <Value />
    <Units />
    <DisplayName>Run Stop Valve Pos. Desc.</DisplayName>
  </Parameter>
  <Parameter>
    <DeviceID>TCC_1</DeviceID>
    <ResourceName>ExtendedRunInformation</ResourceName>
    <ResourceID>RunStop_ValvePosition_Number</ResourceID>
    <Value />
    <Units />
    <DisplayName>Run Stop Valve Pos. No.</DisplayName>
  </Parameter>
</DeviceConfigInformation>
