# Supplementary material for: Chemical profiling of root bark extract from Oplopanax elatus and its in vitro biotransformation by human intestinal microbiota
Source: PeerJ. 2021 Nov 24;9:e12513. doi: 10.7717/peerj.12513 (PMC8627129; doi:10.7717/peerj.12513)
Supplement: Supplemental Information 1 — The mass spectrum of Oplopanax elatus (the herbal medication we studied) and its metabolites by human intestinal microbiota, which were detected by an Agilent 6545 Q-TOF-MS system. Mass data including MS and MS/MS information could be analyzed by Agilent MassHunter Workstation software. The software was applied in the screening and identification of the probable compounds, based on the accurate measurements of m/z values with databases. [file peerj-09-12513-s001.zip › raw data/AcqData/positive-9MS2.m/info.xml]

<?xml version="1.0"?>
<!--Voyager Method XML file-->
<Properties>
  <Version>B.05.00</Version>
  <PreRunScript>
    <ProjectName>
    </ProjectName>
    <ProcedureName>
    </ProcedureName>
    <InParameter>
    </InParameter>
    <DisplayString>
    </DisplayString>
  </PreRunScript>
  <PostRunScript>
    <ProjectName>
    </ProjectName>
    <ProcedureName>
    </ProcedureName>
    <InParameter>
    </InParameter>
    <DisplayString>
    </DisplayString>
  </PostRunScript>
  <Description>Default Method</Description>
  <EstimatedRunTime>58</EstimatedRunTime>
</Properties>
