# Supplementary material for: Chemical profiling of root bark extract from Oplopanax elatus and its in vitro biotransformation by human intestinal microbiota
Source: PeerJ. 2021 Nov 24;9:e12513. doi: 10.7717/peerj.12513 (PMC8627129; doi:10.7717/peerj.12513)
Supplement: Supplemental Information 1 — The mass spectrum of Oplopanax elatus (the herbal medication we studied) and its metabolites by human intestinal microbiota, which were detected by an Agilent 6545 Q-TOF-MS system. Mass data including MS and MS/MS information could be analyzed by Agilent MassHunter Workstation software. The software was applied in the screening and identification of the probable compounds, based on the accurate measurements of m/z values with databases. [file peerj-09-12513-s001.zip › raw data/AcqData/positive-9MS2.m/TCC_1.xml]

<ColumnCompMethod xmlns:xsi="http://www.w3.org/2001/XMLSchema-instance" xmlns:xsd="http://www.w3.org/2001/XMLSchema" ModuleType="G7116B" schemaVersion="1.0.4" schemaSI="1" ModuleOptions="">
  <ConfigurationXml>&lt;ColumnCompConfig xmlns:xsi="http://www.w3.org/2001/XMLSchema-instance" xmlns:xsd="http://www.w3.org/2001/XMLSchema" schemaVersion="1.0.2" schemaSI="1"&gt;&lt;DisplayName&gt;Column Comp.&lt;/DisplayName&gt;&lt;SerialNumber&gt;DEBAZ00553&lt;/SerialNumber&gt;&lt;ModuleType&gt;G7116B&lt;/ModuleType&gt;&lt;ModuleDisplayType&gt;G7116B&lt;/ModuleDisplayType&gt;&lt;ConnectionInfo&gt;&lt;ConnectionType&gt;ConnectionType_IPAddress&lt;/ConnectionType&gt;&lt;IPAddress&gt;192.168.254.11&lt;/IPAddress&gt;&lt;/ConnectionInfo&gt;&lt;FirmwareRevision&gt;B.06.75 [0010]&lt;/FirmwareRevision&gt;&lt;FirmwareRevisionOfHostedModule&gt;C.06.75 [0001]&lt;/FirmwareRevisionOfHostedModule&gt;&lt;IsColumnSwitchingValveInstalled&gt;false&lt;/IsColumnSwitchingValveInstalled&gt;&lt;ColumnValveVersion&gt;Item18Port8Positions1300Bar&lt;/ColumnValveVersion&gt;&lt;PlumbingTable&gt;&lt;PlumbingTableType&gt;&lt;PlumbingTableRow&gt;&lt;PositionIndex&gt;0&lt;/PositionIndex&gt;&lt;ValvePosition&gt;0&lt;/ValvePosition&gt;&lt;ColorCode&gt;0&lt;/ColorCode&gt;&lt;LocationInColumnComp&gt;None&lt;/LocationInColumnComp&gt;&lt;/PlumbingTableRow&gt;&lt;/PlumbingTableType&gt;&lt;/PlumbingTable&gt;&lt;/ColumnCompConfig&gt;</ConfigurationXml>
  <Timetable />
  <StopTime>
    <StopTimeMode>StopTime_NoLimit</StopTimeMode>
  </StopTime>
  <PostTime>
    <PostTimeMode>PostTime_Off</PostTimeMode>
  </PostTime>
  <LeftTemperatureControl>
    <TemperatureControlMode>TemperatureSet</TemperatureControlMode>
    <Temperature>40</Temperature>
    <NotReadyLimit>
      <NotReadyLimitOn>true</NotReadyLimitOn>
      <NotReadyLimitValue>0.8</NotReadyLimitValue>
    </NotReadyLimit>
  </LeftTemperatureControl>
  <RightTemperatureControl>
    <TemperatureControlMode>TemperatureSet</TemperatureControlMode>
    <Temperature>40</Temperature>
    <NotReadyLimit>
      <NotReadyLimitOn>true</NotReadyLimitOn>
      <NotReadyLimitValue>0.8</NotReadyLimitValue>
    </NotReadyLimit>
  </RightTemperatureControl>
  <ReadyWhenFrontDoorOpen>false</ReadyWhenFrontDoorOpen>
  <ValvePositionIndex>0</ValvePositionIndex>
  <EnforceColumnInformation>
    <ColumnType />
    <EnforceColumnTypeOnInstrument>false</EnforceColumnTypeOnInstrument>
  </EnforceColumnInformation>
  <PositionSwitchAfterRunMode>DoNotSwitch</PositionSwitchAfterRunMode>
</ColumnCompMethod>
