# Supplementary material for: Chemical profiling of root bark extract from Oplopanax elatus and its in vitro biotransformation by human intestinal microbiota
Source: PeerJ. 2021 Nov 24;9:e12513. doi: 10.7717/peerj.12513 (PMC8627129; doi:10.7717/peerj.12513)
Supplement: Supplemental Information 1 — The mass spectrum of Oplopanax elatus (the herbal medication we studied) and its metabolites by human intestinal microbiota, which were detected by an Agilent 6545 Q-TOF-MS system. Mass data including MS and MS/MS information could be analyzed by Agilent MassHunter Workstation software. The software was applied in the screening and identification of the probable compounds, based on the accurate measurements of m/z values with databases. [file peerj-09-12513-s001.zip › raw data/AcqData/positive-9MS2.m/DAD_1.xml]

<DadMethod xmlns:xsi="http://www.w3.org/2001/XMLSchema-instance" xmlns:xsd="http://www.w3.org/2001/XMLSchema" ModuleType="G7117A" schemaVersion="1.0.3" schemaSI="0" ModuleOptions="">
  <ConfigurationXml>&lt;DadConfig xmlns:xsi="http://www.w3.org/2001/XMLSchema-instance" xmlns:xsd="http://www.w3.org/2001/XMLSchema" schemaVersion="1.0.2" schemaSI="0"&gt;&lt;DisplayName&gt;DAD&lt;/DisplayName&gt;&lt;SerialNumber&gt;DEBAV00394&lt;/SerialNumber&gt;&lt;ModuleType&gt;G7117A&lt;/ModuleType&gt;&lt;ModuleDisplayType&gt;G7117A&lt;/ModuleDisplayType&gt;&lt;ConnectionInfo&gt;&lt;ConnectionType&gt;ConnectionType_IPAddress&lt;/ConnectionType&gt;&lt;IPAddress&gt;192.168.254.11&lt;/IPAddress&gt;&lt;/ConnectionInfo&gt;&lt;AuxilaryConnectionInfo&gt;&lt;ConnectionType&gt;ConnectionType_Hostname&lt;/ConnectionType&gt;&lt;Hostname /&gt;&lt;UseAuxiliaryConnection&gt;false&lt;/UseAuxiliaryConnection&gt;&lt;/AuxilaryConnectionInfo&gt;&lt;FirmwareRevision&gt;D.06.75 [0010]&lt;/FirmwareRevision&gt;&lt;IsExternalContactsBoardInstalled&gt;false&lt;/IsExternalContactsBoardInstalled&gt;&lt;/DadConfig&gt;</ConfigurationXml>
  <Timetable />
  <StopTime>
    <StopTimeMode>StopTime_NoLimit</StopTimeMode>
  </StopTime>
  <PostTime>
    <PostTimeMode>PostTime_Off</PostTimeMode>
  </PostTime>
  <Delay>0</Delay>
  <AnalogOutput1>
    <AnalogZero>5</AnalogZero>
    <AnalogAtt>10</AnalogAtt>
  </AnalogOutput1>
  <Signals>
    <Signal>
      <UseSignal>false</UseSignal>
      <ID>SigA</ID>
      <UseReference>false</UseReference>
    </Signal>
    <Signal>
      <UseSignal>false</UseSignal>
      <ID>SigB</ID>
      <UseReference>false</UseReference>
    </Signal>
    <Signal>
      <UseSignal>false</UseSignal>
      <ID>SigC</ID>
      <UseReference>false</UseReference>
    </Signal>
    <Signal>
      <UseSignal>false</UseSignal>
      <ID>SigD</ID>
      <UseReference>false</UseReference>
    </Signal>
    <Signal>
      <UseSignal>false</UseSignal>
      <ID>SigE</ID>
      <UseReference>false</UseReference>
    </Signal>
    <Signal>
      <UseSignal>false</UseSignal>
      <ID>SigF</ID>
      <UseReference>false</UseReference>
    </Signal>
    <Signal>
      <UseSignal>false</UseSignal>
      <ID>SigG</ID>
      <UseReference>false</UseReference>
    </Signal>
    <Signal>
      <UseSignal>false</UseSignal>
      <ID>SigH</ID>
      <UseReference>false</UseReference>
    </Signal>
  </Signals>
  <Peakwidth>4</Peakwidth>
  <UVLampRequired>false</UVLampRequired>
  <PrepareMode>
    <BalanceMode>Balance_FixedGain</BalanceMode>
    <Headroom>100</Headroom>
    <SMPGain>0</SMPGain>
  </PrepareMode>
  <PrepareAutomation>
    <DoPrepRunBalance>true</DoPrepRunBalance>
    <DoStartRunBalance>false</DoStartRunBalance>
    <DoPostRunBalance>false</DoPostRunBalance>
  </PrepareAutomation>
  <SpectraAcquisition>
    <SpectraAcqMode>SpecAcq_None</SpectraAcqMode>
  </SpectraAcquisition>
</DadMethod>
