# Supplementary material for: Chemical profiling of root bark extract from Oplopanax elatus and its in vitro biotransformation by human intestinal microbiota
Source: PeerJ. 2021 Nov 24;9:e12513. doi: 10.7717/peerj.12513 (PMC8627129; doi:10.7717/peerj.12513)
Supplement: Supplemental Information 1 — The mass spectrum of Oplopanax elatus (the herbal medication we studied) and its metabolites by human intestinal microbiota, which were detected by an Agilent 6545 Q-TOF-MS system. Mass data including MS and MS/MS information could be analyzed by Agilent MassHunter Workstation software. The software was applied in the screening and identification of the probable compounds, based on the accurate measurements of m/z values with databases. [file peerj-09-12513-s001.zip › raw data/AcqData/positive-9MS2.m/DaMethod/Qual/method.xml]

<?xml version="1.0" encoding="utf-8"?>
<MethodInfo>
  <!--If this version is updated, ensure version number for m_AutomationMethodVersion in MethodDAQualRW -->
  <Version>3.0</Version>
  <!--Information for Data Analysis method information-->
  <AutomationOption>
  </AutomationOption>
  <MethodOption>Copy</MethodOption>
  <ChangeToMethod>
  </ChangeToMethod>
  <MethodMessage>D:\MassHunter\methods\default.m</MethodMessage>
  <MethodCopiedAt>
  </MethodCopiedAt>
</MethodInfo>
